# Supplementary material for: Meta-analysis reveals severe pollen limitation for the flowering plants growing in East Himalaya-Hengduan Mountains region
Source: BMC Ecol. 2020 Sep 29;20:53. doi: 10.1186/s12898-020-00322-6 (PMC7526388; doi:10.1186/s12898-020-00322-6)
Supplement: Supplementary file 1 — Additional file 1: Table S1. Data, reference, location, elevation, plant features, effect size and its variance for the species included in this review. [file 12898_2020_322_MOESM1_ESM.csv]

id	first author	year	journal	species	family	location	Latitute	Longtitute	elevation	flowering.time	pollination.type	flower.type	rewards	autoselfng	MEAN hp	SD hp	N hp	Mean hp	SD hp	N control	data type	yi	vi
1	A.-Z. Liu	2002	Journal of Systematics and Evolution	musella_lasiocarpa	Musaceae	Mt.Zijin, Chuxiong, Yunan	25.0513	101.3972	2200	May-August	Genelized	NR	V	y	17.18	5.44	363	15.02	8.76	350	seed production	0.297	0.006
2	Bao-Qiang Huanga	2009	Biological consevation	phaius_delavayi	Orchidaceae	Huanglong,Sichuan	32.7508	103.8229	3200	May-August	Specialized	R	V	N	1		45	0.2735		195	fruit set	2.6392	0.628
3	Bo Song	2014	New phytologist	rheum_nobile	Polygonaceae	Huluhai, Shangri-la, Yunnan	28.3097	99.5648	4450	May-August	Specialized	NR	S	y	0.9693	1.72	168	0.97957	1.02	168	fruit set	-0.631	0.012
4	Chang-Qiu Liu	2011	P.H.D thesis (in Chinese)	adenophora_jasionifolia	Campanulaceae	SABG, Shangri-la,Yunnan	27.5423	99.3829	3300	>August	Genelized	NR	V	N	0.4688	0.0279	37	0.4372	0.0243	40	seed set	1.174	0.061
5	Chang-Qiu Liu	2011	P.H.D thesis (in Chinese)	adenophora_khasiana	Campanulaceae	SABG, Shangri-la,Yunnan	27.5423	99.3829	3300	>August	Genelized	NR	V	N	0.3279	0.0268	31	0.2963	0.0219	40	seed set	1.194	0.067
6	Chang-Qiu Liu	2011	P.H.D thesis (in Chinese)	adenophora_capillaris	Campanulaceae	SABG, Shangri-la,Yunnan	27.5423	99.3829	3300	>August	Genelized	NR	V	N	0.634	0.0268	31	0.374	0.0304	34	seed set	8.563	0.626
7	Chang-Qiu Liu	2019	Journal of Systematics and Evolution	lilium_sargentiae	Liliaceae	Dadu river, Luding, Sichuan	29.4005	102.1551	1213	May-August	Specialized	NR	V	N	0.6569	0.0591	20	0.6233	0.0591	20	seed set	0.653	0.105
8	Chun Hu	2013	Acta Agrestia Sinica (in Chinese)	anemone_obtusiloba	?Ranunculaceae	Hezuo, Gansu	34.9492	102.8874	3000	May-August	Genelized	NR	V	y	0.4967	0.1749	86	0.5602	0.2749	87	seed set	-0.264	0.023
9	Chun-Feng Yang	2004	P.H.D thesis (in Chinese)	pedicularis_rhinanthoides	Scrophulariaceae	Ganzi, Sichuan	30.0161	101.512	3520	May-August	Specialized	R	V	N	28.54	2.63	25	5.05	1.17	25	seed production	11.359	1.37
10	Chun-Feng Yang	2004	P.H.D thesis (in Chinese)	pedicularis_longiflora	Scrophulariaceae	Ganzi, Sichuan	30.0161	101.512	3520	>August	Specialized	R	V	N	30.64	2.79	25	4.57	2.01	25	seed production	10.553	1.194
11	chun-qiu wang	2008	Journal of Systematics and Evolution (in Chinese)	neottia_listeroides	Orchidaceae	Huanglong,Sichuan	32.7508	103.8229	3200	May-August	Specialized	R	S	N	0.9286		34	0.0606		40	fruit set	3.1519	0.3216
12	De-Li Peng	2015	P.H.D thesis (in Chinese)	eriophyton_wallichii	Labiatae	Huluhai, Shangri-la, Yunnan	28.3101	99.5701	4500	>August	Specialized	R	V	N	0.83	0.04	24	0.76	0.03	86	fruit set	2.146	0.074
13	Feng-Ping Zhang	2011	New phytologist	leucosceptrum_canum	Labiatae	Mt, Bagua, Baoshan, Yunnan	25.0229	99.5127	1650	<April	Specialized	R	V	N	0.7341		324	0.6978		350	fruit set	0.1235	0.0088
14	feng-ping zhang	2016	plos one	elsholtzia_rugulosa	Campanulaceae	Mt.Ailao, Jingdong, Yunnan	24.305564	101.00389	2000	>August	Genelized	NR	V	y	2.59	0.02	501	2.62	0.02	500	seed production	-0.073	0.004
15	Guiling Zheng	2011	ecology research	cypripedium_flavum	Orchidaceae	Huanglong,Sichuan	32.7508	103.8229	3200	May-August	Genelized	R	V	N	1		10	0.0899		1991	fruit set	2.9535	0.6386
16	Guopeng Zhang	2017	Plant Diversity	caltha_scaposa	Ranunculaceae	Mt. Laojun, Lijiang, Yunnan	26.3742	99.4315	4000	>August	Genelized	NR	V	N	91	8.32	50	48.37	3.1	100	seed production	7.829	0.234
17	Guo-Xing Cao	2017	Botanical Study	hosta_ventricosa	Liliaceae	Bifengxia, Ya'an, Sichuan	30.041	102.5923	1200	May-August	Genelized	NR	V	N	0.6229	0.0207	40	0.5575	0.0224	40	fruit set	2.971	0.105
18	Hai-Qin Sun	2011	Annals of Botany	ponerorchis_chusua	Orchidaceae	Huanglong,Sichuan	32.7508	103.8229	3200	May-August	Specialized	R	V	N	0.85		20	0.346		56	fruit set	1.3237	0.1435
19	Hai-Qin Sun	2011	Annals of Botany	orchis_spathulata	Orchidaceae	Huanglong,Sichuan	32.7508	103.8229	3200	May-August	Specialized	R	V	N	0.8		20	0.401		58	fruit set	0.9957	0.117
20	Honglian Ai	2013	BMC plant biology	incarvillea_mairei	Bignoniaceae	Lijiang, Yunnan	27.0902	100.258	3100	May-August	Specialized	NR	S	N	0.8779		25	0.2624		170	fruit set	1.6617	0.1243
21	Hua-Qiang Pi	2015	P.H.D thesis (in Chinese)	elaeagnus_stellipila	Elaeagnaceae	Tangjiahe, Sichuan	32.5701	104.7901	1200	May-August	Genelized	R	V	N	0.853		50	0.603		50	fruit set	0.7774	0.0757
22	Hua-Qiang Pi	2015	P.H.D thesis (in Chinese)	elaeagnus_stellipila	Elaeagnaceae	Tangjiahe, Sichuan	32.4601	104.4001	2000	May-August	Genelized	R	V	N	0.674		50	0.394		50	fruit set	0.639	0.0532
23	Hua-Qiang Pi	2016	Acta Ecologica Sinica	caragana_sinica	Leguminosae	Tangjiahe, Sichuan	32.5701	104.7901	1311	May-August	Genelized	R	V	N	0.763		50	0.606		50	fruit set	0.4118	0.0587
24	Jie Zhang	2017	Acta Botanica Boreali-Occidentalia Sinica	primula_florindea1	Primulaceae?	Lulang, Linzhi, Tibet	29.951	94.8312	3200	May-August	Genelized	R	V	N	40.81	1.92	30	35.68	1.61	30	seed production	2.858	0.135
25	Jie Zhang	2017	Acta Botanica Boreali-Occidentalia Sinica	primula_florindea2	Primulaceae?	Mt.Sejila, Tiet	29.6298	94.6281	4350	May-August	Genelized	R	V	N	50.91	2.73	30	32.65	1.61	30	seed production	8.042	0.606
26	Jin-Liu Meng	2008	M.S.C thesis (in Chinese)	aconitum_gymnandrum	?Ranunculaceae	Hezuo, Gansu	34.9492	102.8874	3000	May-August	Specialized	NR	V	y	0.657		35	0.583		147	fruit set	0.1693	0.0471
27	Jin-Peng Wan	2011	Plant Diversity (in Chinese)	mandragora_caulescens	Solanaceae	Mt.Sika, Shangri-la, Yunnan	27.5543	99.3457	3900	May-August	Specialized	NR	V	N	0.64		30	0.28		30	fruit set	0.859	0.0954
28	Ji-QinYang	2018	Scientific reports	gentianopsis_contorta	Gentianaceae	SABG, Shangri-la,Yunnan	27.905	99.6364	3300	>August	Genelized	R	V	y	0.6535	0.043	30	0.5929	0.0537	30	seed set	1.308	0.081
29	Ji-QinYang	2018	Scientific reports	gentianopsis_paludosa	Gentianaceae	Puda lake, Shangri-la, Yunnan	27.8588	99.9952	3600	>August	Genelized	R	V	y	0.7642	0.0394	30	0.8357	0.0214	30	seed set	-2.497	0.119
30	Ji-QinYang	2018	Scientific reports	gentianopsis_grandis	Gentianaceae	Shangri-la, Yunnan	27.5672	99.806	3250	>August	Genelized	R	V	y	0.8785	0.0286	30	0.8428	0.0214	30	seed set	1.549	0.087
31	Ji-QinYang	2016	M.S.C thesis (in Chinese)	gentianopsis_barbata	Gentianaceae	Ganhai lake, Lijiang, Yunnan	27.0901	100.2578	3090	>August	Genelized	R	V	y	609.58	143.77	30	397.11	0.09	30	seed production	1.748	0.092
32	Jun-Peng Mu	2018	Journal of Mianyang Teachers' College (in Chinese)	gentiana_squarrosa1	Gentianaceae	Hongyuan, Sichuan	33.0301	103.3601	3500	<April	Genelized	R	S	N	80.05	2.22	50	24.145	1.615	50	seed production	19.832	4.013
33	Jun-Peng Mu	2018	Journal of Mianyang Teachers' College (in Chinese)	gentiana_squarrosa2	Gentianaceae	Hongyuan, Sichuan	33.0301	103.3601	3500	May-August	Genelized	R	S	N	83.495	2.71	50	76.85	2.905	50	seed production	2.345	0.067
34	Kui Li	2014	pakistan journal of botany	paeonia_delavayi1	Ranunculaceae	Shangri-la, Yunnan	27.8208	99.6819	3318	May-August	Genelized	NR	S	N	0.87		23	0.778		27	fruit set	0.3551	0.1818
35	Kui Li	2013	P.H.D thesis (in Chinese)	paeonia_delavayi2	Ranunculaceae	Shangri-la, Yunnan	27.5701	99.3501	3318	May-August	Genelized	NR	V	N	0.87		23	0.778		27	fruit set	0.3551	0.1818
36	Li-Hua Meng	2012	Plant Ecology and Evolution	megacodon_stylophorus	Gentianaceae	Mt.Sejila, Tiet	29.7607	94.7296	3900	May-August	Specialized	R	V	N	377.82	13.5	30	307.3	23	30	seed production	3.691	0.18
37	lingling chen	2017	Scientific reports	primula_alpicola	Primulaceae?	Lulang, Linzhi, Tibet	29.951	94.8312	3200	May-August	Genelized	R	V	N	176.2	8.871	138	114	5.02	272	seed production	9.451	0.12
38	lingling chen	2018	P.H.D thesis (in Chinese)	primula_atrodentata	Primulaceae?	Lulang, Linzhi, Tibet	29.951	94.8312	3200	<April	Genelized	R	V	N	156.5	23	126	991.5	73.1	89	seed production	1.139	0.022
39	Ming-Liu Yang	2018	M.S.C thesis (in Chinese)	halenia_elliptica	Gentianaceae	LJBG,Lijiang, Yunnan	26.5956	100.1159	2622	>August	Specialized	R	V	y	8.207	0.358	82	8.025	0.512	40	seed production	0.431	0.038
40	Nan Jiang	2010	Austrilian journal of botany	clematis_akebioides	Ranunculaceae	Wengshui, Shangri-la, Yunnan	28.4482	99.7995	3180	>August	Genelized	NR	V	y	0.925		40	0.867		60	fruit set	0.3534	0.1535
41	Nan Jiang	2010	Austrilian journal of botany	clematis_rehderiana	Ranunculaceae	Wengshui, Shangri-la, Yunnan	28.4482	99.7995	3180	May-August	Genelized	NR	V	y	0.975		40	0.85		60	fruit set	1.0635	0.3514
42	Peng Li	2009	biodiversity (in Chinese)	cypripedium_smithii	Orchidaceae	Huanglong,Sichuan	32.7508	103.8229	3200	May-August	Genelized	R	V	N	0.9		10	0.5		28	fruit set	1.2113	0.3812
43	peng li	2012	Botanical Journal of the Linnean Society	cypripedium_sichuanense	Orchidaceae	Huanglong,Sichuan	32.7508	103.8229	3200	May-August	Specialized	R	V	N	0.75		4	0.25		32	fruit set	1.2113	0.4559
44	peng li	2012	Botanical Journal of the Linnean Society	cypripedium_micranthum	Orchidaceae	Huanglong,Sichuan	32.7508	103.8229	3200	May-August	Specialized	R	V	N	0.75		3	0.0045		22	fruit set	2.0609	0.7745
45	Peng Li	2006	Plant Systematics and Evolution	cypripedium_tibeticum	Orchidaceae	Huanglong,Sichuan	32.7508	103.8229	3200	May-August	Specialized	R	V	N	1		10	0.138		710	fruit set	2.6861	0.6405
46	Peng Li	2007	Plant biology	cypripedium_plectrochilum	Orchidaceae	Huanglong,Sichuan	32.7508	103.8229	3200	May-August	Genelized	R	V	N	0.9		10	0.459		1317	fruit set	1.3011	0.3386
47	Peng Li	2008	Botanical Journal of the Linnean Society	cypripedium_henryi	Orchidaceae	Huanglong,Sichuan	32.7508	103.8229	3200	May-August	Genelized	R	V	N	0.6		10	0.194		10	fruit set	0.988	0.3167
48	Qiang-Bang Gong	2014	M.S.C thesis (in Chinese)	lloydia_oxycarpa	Liliaceae	LJBG,Lijiang, Yunnan	27.0017	100.1105	3246	May-August	Genelized	NR	V	y	26.49	2.35	35	27.21	1.23	51	seed production	-0.403	0.049
49	Rui Tao	2016	P.H.D thesis (in Chinese)	rhododendron_polilepis	Ericaceae	WCBG, Sichuan	31.1391	103.5621	1720	<April	Genelized	NR	V	y	0.855		62	0.6181		55	fruit set	0.7118	0.0629
50	S.-G. Sun	2005	Plant systematics and evolution	pedicularis_dunniana	Ranunculaceae	Wengshui, Shangri-la, Yunnan	28.4482	99.7995	3180	May-August	Genelized	NR	V	y	0.672		15	0.542		20	fruit set	0.2713	0.1526
51	S.-G. Sun	2005	P.H.D thesis (in Chinese)	pedicularis_monbeigiana	Scrophulariaceae	Shangri-la, Yunnan	27.5201	99.4001	3400	May-August	Specialized	R	V	N	0.4429	0.109	12	0.417	0.093	20	seed set	0.199	0.134
52	Shan Chen	2015	P.H.D thesis (in Chinese)	parnassia_wightiana	Saxifragaceae	Mt. Yulong, Lijiang, Yunnan	26.5935	100.1033	3300	May-August	Genelized	NR	S	N	0.94		31	0.95		40	fruit set	-0.1489	0.3225
53	Shi CHEN	2013	Journal of Systematics and Evolution	mussaenda_shikokiana	Rubiaceae	Mt. E'mei, Sichuan	29.5268	103.3301	2500	May-August	Genelized	R	V	y	0.933	0.067	20	0.8	0.2	20	fruit set	0.85	0.109
54	Shuai Yuan	2017	Annual of botany	primula_oreodoxa1	Primulaceae?	Mt. E'mei, Sichuan	29.5268	103.3301	2500	<April	Genelized	R	V	N	0.92	0.16	118	0.964	0.09	107	fruit set	-0.303	0.018
55	Shuai Yuan	2017	Annual of botany	primula_oreodoxa2	Primulaceae?	Mt. E'mei, Sichuan	29.5268	103.3301	2500	<April	Genelized	R	V	y	0.92	0.13	36	0.9007	0.151	116	fruit set	0.137	0.036
56	Si-Yuan Wang	2017	M.S.C thesis (in Chinese)	clematis_tangutica	Ranunculaceae	Xiahe, Gansu	35.2979	102.7793	3000	May-August	Genelized	NR	V	y	0.8083	0.045	20	0.7704	0.039	20	seed set	0.866	0.109
57	W.-C. Gong	2014	Plant biology	buddleja_myriantha	Loganiaceae	Dali, Yunnan	25.4217	100.0835	2102	May-August	Genelized	R	V	N	0.5307	0.0408	14	0.8663	0.0221	14	seed set	-10.438	2.088
58	W.-C. Gong	2014	Plant biology	buddleja_forrestii	Loganiaceae	Dali, Yunnan	25.4102	100.0625	3250	May-August	Genelized	R	V	N	0.4626	0.0341	14	0.776	0.0202	14	seed set	-12.185	2.794
59	W.-C. Gong	2014	Plant biology	buddleja_macrostachya	Loganiaceae	Lushui, Nujiang, Yunnan	25.5826	98.4155	3046	May-August	Genelized	R	V	y	0.5698	0.0256	14	0.6985	0.0305	14	seed set	-4.207	0.459
60	W.-C. Gong	2014	Plant biology	buddleja_crispa	Loganiaceae	Derong, Ganzi, Sichuan	28.4255	99.1707	2419	May-August	Genelized	R	V	y	0.4967	0.0289	14	0.5853	0.021	14	seed set	-3.427	0.353
61	Wang hong	2005	Annals of the Missouri Botanical Garden	pedicularis_lutescens	Scrophulariaceae	tianshengqiao,Shangri-la, Yunnan	27.7959	99.8141	3150	May-August	Specialized	R	V	N	116.7	174.9	50	59.75	13.15	53	seed production	3.668	0.104
62	Wang hong	2005	Annals of the Missouri Botanical Garden	pedicularis_densispica	Scrophulariaceae	Shangri-la, Yunnan	27.8117	99.7029	3300	May-August	Specialized	R	V	N	32	2	50	9.6	3.8	165	seed production	6.433	0.122
63	Wang hong	2005	Annals of the Missouri Botanical Garden	pedicularis_integrifolia	Scrophulariaceae	Mt.Wufeng, Shangri-la, Yunnan	27.7996	99.7673	3500	May-August	Specialized	R	V	N	64.5	2.6	50	40.6	41.4	75	seed production	6.587	0.207
64	Wang hong	2005	Annals of the Missouri Botanical Garden	pedicularis_tricolor	Scrophulariaceae	Shangri-la, Yunnan	27.8117	99.7029	3300	May-August	Specialized	R	V	N	31.75	1.71	50	7.8	4.4	139	seed production	6.148	0.127
65	Wayne Law	2010	Plant ecology	saussurea_laniceps	Compositae	Mt. Meili, Yunnan	28.6189	98.6122	4600	>August	Specialized	NR	V	N	13.7	0.89	29	12.91	0.88	20	seed production	0.877	0.092
66	Wayne Law	2010	Plant ecology	saussurea_medusa	Compositae	Mt. Meili, Yunnan	28.4525	98.7533	4200	>August	Specialized	NR	V	N	2.65	0.31	20	1.92	0.34	23	seed production	2.195	0.15
67	Wei-Lie Zheng	2010	P.H.D thesis (in Chinese)	rhodiola_fastigiata	Crassulaceae	Mt.Sejila, Tiet	29.3927	94.4261	4180	May-August	Genelized	NR	V	N	1		50	0.385		38	fruit set	2.7737	0.6465
68	Wen-Kui Dai	2017	P.H.D thesis (in Chinese)	pedicularis_siphonantha1	Scrophulariaceae	Shangri-la, Yunnan	27.4926	99.472	3260	>August	Specialized	R	V	N	6.91	0.38	30	5.94	0.39	30	seed production	2.487	0.118
69	Wen-Kui Dai	2017	P.H.D thesis (in Chinese)	pedicularis_siphonantha2	Scrophulariaceae	Shangri-la, Yunnan	27.572	99.4211	3420	>August	Specialized	R	V	N	6.89	0.33	30	6.1	0.35	30	seed production	2.292	0.11
70	Wen-Kui Dai	2017	P.H.D thesis (in Chinese)	pedicularis_siphonantha3	Scrophulariaceae	Deqin, Yunnan	28.2354	98.5908	3860	>August	Specialized	R	V	N	6.66	0.39	30	5.33	0.45	30	seed production	3.118	0.148
71	Wen-Kui Dai	2017	P.H.D thesis (in Chinese)	pedicularis_siphonantha4	Scrophulariaceae	Deqin, Yunnan	28.225	99.0045	4300	>August	Specialized	R	V	N	6.5	0.39	30	4.57	0.45	30	seed production	4.524	0.237
72	Wen-Kui Dai	2017	P.H.D thesis (in Chinese)	pedicularis_siphonantha5	Scrophulariaceae	Xiaozhongdian, Shangrila, Yunnan	27.3736	99.4733	3460	>August	Specialized	R	V	N	7.93	0.47	30	6.958	0.38	30	seed production	2.24	0.108
73	xianfeng jiang	2018	Journal of plant ecology	primula_chungensis1	Primulaceae?	Lulang, Linzhi, Tibet	29.951	94.8312	3200	May-August	Genelized	R	V	N	140.02	1.59	1159	70.6	1.41	2428	seed production	0.919	0.001
74	xianfeng jiang	2018	Journal of plant ecology	primula_chungensis2	Primulaceae?	Lulang, Linzhi, Tibet	29.951	94.8312	3200	May-August	Genelized	R	V	y	140.02	1.59	1159	145.87	1.65	1182	seed production	-0.042	0.002
75	xianfeng jiang	2018	Journal of plant ecology	primula_chungensis3	Primulaceae?	Lulang, Linzhi, Tibet	29.8062	95.7025	3600	May-August	Genelized	R	V	y	128.17	3.07	655	109.61	2.73	896	seed production	0.126	0.003
76	xianfeng jiang	2017	Ecology and evulution	primula_tibetica	Primulaceae?	Lulang, Linzhi, Tibet	29.951	94.8312	3200	May-August	Genelized	R	V	N	14.36	1.13	39	9.79	1.14	76	seed production	0.481	0.04
77	Xiaohong Gan	2013	Botanical Studies	tetracentron_sinense	Tetracentraceae	Dafengding, Meigu, Sichuan	28.4601	103.0801	2200	May-August	Genelized	NR	V	y	0.6232	0.0057	6	0.5488	0.0141	6	fruit set	6.459	2.072
78	Xiaohua Jin	2005	Plant systematics and evolution	holcoglossum_rupestre	Orchidaceae	Wujing, Shangri-la, Yunnan	27.6968	99.4677	2000	May-August	Genelized	R	V	N	1		15	0		14	fruit set	3.7496	1.2563
79	Xiao-Hua Jin	2007	Nordic Journal of Botany	holcoglossum_nujiangense	Orchidaceae	Mt.Gaoligong, Fugong, Yunnan	26.9145	98.7974	2600	May-August	Genelized	R	V	N	0.5		8	0.113		53	fruit set	1.1346	0.2091
80	Xingfu Zhu	2010	Plant Ecology and diversity	codonopsis_convolvulacea	Campanulaceae	SABG, Shangri-la,Yunnan	27.905	99.6364	3300	>August	Genelized	NR	S	N	249.4	75	50	237	69.1	50	seed production	0.171	0.04
81	Xingfu Zhu	2010	M.S.C thesis (in Chinese)	primula_possonii	Primulaceae?	SABG, Shangri-la,Yunnan	27.5423	99.3829	3300	May-August	Genelized	R	V	N	1		45	0		45	fruit set	4.9741	1.2292
82	Y. Huang	2006	Plant systematics and evolution	omphalogramma_souliei	Primulaceae?	Lidiping, Lijiang, Yunnan	27.1326	99.2436	3400	May-August	Genelized	NR	V	N	0.533		15	0.5		10	fruit set	0.0739	0.203
83	Yan-Juan Yang	2012	Acta Botanica Boreali-Occidentalia Sinica (in Chinese)	coptis_teeta	Ranunculaceae	Nujiang, Yunnan	26.3236	98.5822	2754	<April	Genelized	NR	V	y	0.9429		35	1		48	fruit set	-1.0911	0.7447
84	Ying-Ze Xiong	2013	AOB plant	podophyllum_hexandrum	Berberidaceae	SABG, Shangri-la,Yunnan	27.9231	99.6231	3300	May-August	Specialized	NR	S	y	0.8718	0.0987	20	0.8783	0.0335	20	seed set	-0.133	0.1
85	Yong Yang	2015	Journal of Plant Resources and Environment(in Chinese)	paeonia_decomposita	Ranunculaceae	Markang, Aba, Sichuan	31.592	102.022	2500	May-August	Genelized	NR	V	y	0.9333		45	0.9375		48	fruit set	-0.038	0.2167
86	Yong-li Fan	2012	Annals of Botany	roscoea_debilis	Zingiberaceae	Lincang, Yunnan	23.3511	100.0411	1890	May-August	Specialized	R	V	y	19.908	1.62	30	20.8	1.15	30	seed production	-0.625	0.07
87	Yong-Peng Ma	2015	Journal of Systematics and Evolution	rhododendron_cyanocarpum	Ericaceae	Mt. Cangshan, Dali, Yunnan	25.8553	100.0296	3000	<April	Specialized	NR	V	N	0.886		44	0.642		106	fruit set	0.8116	0.0812
88	Yuan Huang	2015	Plant Ecology and Evolution	primula_beesiana	Primulaceae?	Mt.Yulong, Lijiang, Yunnan	27.0015	100.107	3050	May-August	Genelized	R	V	N	0.842		238	0.745		2175	fruit set	0.3253	0.0103
89	Yun Cao	2008	Guihaia (in Chinese)	ligularia_virgaurea	Compositae	Hezuo, Gansu	34.9492	102.8874	3000	May-August	Genelized	NR	V	N	0.933		15	0.156		15	fruit set	2.487	0.5009
90	Yun Cao	2008	Guihaia (in Chinese)	ligularia_sagitta	Compositae	Hezuo, Gansu	34.9492	102.8874	3000	May-August	Genelized	NR	V	N	0.966		15	0.172		15	fruit set	2.2191	0.4523
91	Yun Cao	2008	Guihaia (in Chinese)	ligularia_przewalskii	Compositae	Hezuo, Gansu	34.9492	102.8874	3000	May-August	Genelized	NR	V	N	0.975		15	0.601		15	fruit set	1.6838	0.7064
92	Yun Wang	2009	Plant Diversity(in Chinese)	anisodus_luridus	Solanaceae	Lulang, Linzhi, Tibet	29.951	94.8312	3200	May-August	Genelized	NR	V	N	166	36.4	10	75.9	17.4	30	seed production	3.783	0.312
93	Yun Wang	2009	Plant Diversity(in Chinese)	scopolia_carniolicoides	Solanaceae	Mt. Baima, Yunnan	28.3781	99.0128	3955	May-August	Genelized	NR	V	N	100.3	26.7	9	34.5	15.5	25	seed production	3.393	0.32
94	Yun Wu	2017	Ecology and evulution	primula_secundiflora1	Primulaceae?	Bigu lake, Shangri-la, Yunnan	27.5103	99.6973	3605	May-August	Genelized	R	V	N	144.6	27.3	71	78.4	36.5	66	seed production	2.053	0.045
95	Yun Wu	2017	Ecology and evulution	primula_secundiflora2	Primulaceae?	Puda lake, Shangri-la, Yunnan	27.475554	99.543576	3433	May-August	Genelized	R	V	N	131.4	20.8	56	121.4	29.6	64	seed production	0.384	0.034
96	Yun Wu	2015	Chinese Journal of Plant Ecology (in Chinese)	meconopsis_integrifolia	Papaveraceae	Mt. Balang, Sichuan	30.8801	102.9001	4300	May-August	Genelized	NR	V	N	0.618666667	0.067	59	0.409	0.0443	60	seed set	3.668	0.09
97	Yun Wu	2015	Chinese Journal of Plant Ecology (in Chinese)	meconopsis_integrifolia	Papaveraceae	Mt. Balang, Sichuan	30.8801	102.9001	3500	May-August	Genelized	NR	V	N	0.7385	0.02325	39	0.511	0.0519	38	seed set	6.009	0.286
98	Yu-Zhi Cun	2005	M.S.C thesis (in Chinese)	satyrium_ciliatum_	Orchidaceae	Mt.Cangshan, Dali,Yunnan	25.7617	100.0636	3200	>August	Specialized	R	V	y	0.967	0.0377	180	0.97865	0.0323	823	fruit set	-0.441	0.007
99	Zheng-Rao Xu	1997	?Journal of Wuhan Botanical Reseach (in Chinese)	podophyllum_hexandrum	Berberidaceae	Bisang gu, Shangri-la, Yunnan	27.7244	99.6879	3600	May-August	Specialized	NR	S	y	63.46	27.7	228	60.71	36.224	116	seed production	0.082	0.022
100	Zhi-bin Mao	2011	Guihaia (in Chinese)	impatiens_lateristachys	Balsaminaceae	Mt. E'mei, Sichuan	29.3271	103.2025	2400	May-August	Specialized	R	V	N	0.42		20	0.26		20	fruit set	0.3821	0.1444
101	ZHI-BIN TAO	2018	Botanical Journal of the Linnean Society	habenaria_limprichtii	Orchidaceae	LJBG,Lijiang, Yunnan	27.0508	100.1611	2830	May-August	Specialized	R	V	N	0.7575		45	0.2797		265	fruit set	1.1451	0.0423
102	Zhi-Kun WU	2010	Journal of Systematics and Evolution	primula_bulleyana	Primulaceae?	LJBG,Lijiang, Yunnan	27.0508	100.1611	2830	May-August	Genelized	R	V	N	0.8635		516	0.7985		4476	fruit set	0.2619	0.0055
103	Zhi-qiang Zhang	2008	Annals of botany	roscoea_schneideriana	Zingiberaceae	LJBG,Lijiang, Yunnan	27.0508	100.1611	2830	May-August	Specialized	R	V	y	13.9	2	84	12.61	1.85	45	seed production	0.658	0.036
104	Zhi-qiang Zhang	2010	Plant biology	roscoea_humeana	Zingiberaceae	LJBG,Lijiang, Yunnan	27.0508	100.1611	2830	May-August	Specialized	R	V	N	23.02	2.29	30	6.71	2.24	56	seed production	7.16	0.349
105	Zhi-qiang Zhang	2010	Plant biology	roscoea_cautleoides	Zingiberaceae	LJBG,Lijiang, Yunnan	27.0508	100.1611	2830	May-August	Specialized	R	V	N	31.85	2.56	30	4.78	0.99	40	seed production	14.611	1.583
106	Zhong-Ming Ye	2017	Plant biology	iris_bulleyana	Iridaceae	Shangri-la, Yunnan	27.3737	99.4733	3380	May-August	Specialized	R	V	N	41.03	5.03	15	11.31	2.63	50	seed production	8.853	0.69
107	Zi-wei Shen	2015	P.H.D thesis (in Chinese)	vicia_unijuga	Leguminosae	Xiahe, Gansu	34.9492	102.8874	3000	May-August	Genelized	NR	V	y	0.36	0.03	50	0.36	0.02	50	fruit set	0	0.04
108	Zong-Xin Ren	2014	American journal of botany	codonopsis_subglobosa	Campanulaceae	Mt.Jinshan, Lijiang, Yunnan	26.4661	100.1714	2369	May-August	Specialized	NR	V	N	1353.6	69.27	27	949.19	45.63	43	seed production	7.159	0.426
